# Supplementary material for: Relationship of Maxillary Sinus Volume and Nasal Septum Deviation: A Cone Beam Computed Tomography Study
Source: Diagnostics (Basel). 2024 Mar 19;14(6):647. doi: 10.3390/diagnostics14060647 (PMC10969206; doi:10.3390/diagnostics14060647)
Supplement: Supplementary file 1 [file diagnostics-14-00647-s001.zip]

Archive with 1 entries (1 files):
- diagnostics-2876927-supplementary.pdf
